# Supplementary material for: Bipotent transitional liver progenitor cells contribute to liver regeneration
Source: Nat Genet. 2023 Mar 13;55(4):651–64. doi: 10.1038/s41588-023-01335-9 (PMC10101857; doi:10.1038/s41588-023-01335-9)
Supplement: Supplementary file 2 — Supplementary Tables 1–5. [file 41588_2023_1335_MOESM2_ESM.xlsx]

## Sheet: Table legends
		Legends to supplementary tables
	Supplementary Table 1.	The number of cells in each UMAP data
	Supplementary Table 2.	List of differentiated expression of genes in LPCs vs. BECs
	Supplementary Table 3.	Human information summary
	Supplementary Table 4.	Cell cycle related gene sets
	Supplementary Table 5.	Primer sequences for genotyping and qRT-PC

## Sheet: Supplementary Table 1
Supplementary Table 1. The number of cells in each UMAP data
Figure 1b
Cell population
BECs	7425
Pro-BECs	153
TLPCs	275
Total	7853
Figure 5e
Cell population	Control	NICD-OE
BECs	10723	5641
Pro-BECs	165	673
TLPCs	413	1
Total	11301	6315
Figure 6c
Cell population
BECs	6021
TLPCs	85
Hepatocytes	34
Total	6140
Figure 7d
Cell population	Ctnnb1+/+	Ctnnb1lox(ex3)/+
BECs	7105	4095
mBECs	107	1752
TLPCs	280	379
mTLPCs	0	100
Total	7492	6326
Extended Data Fig. 3d
Cell population	w/ NTBC	w/o NTBC (Figure 1b)
BECs	4076	7425
Pro-BECs	0	153
TLPCs	0	275
Total	4076	7853

## Sheet: Supplementary Table 2
Supplementary Table 2. List of differentiated expression of genes in LPCs vs. BECs
Gene name	p_val	avg_logFC	pct.1	pct.2	p_val_adj
Apoa1	2.52936e-133	2.94181	0.659	0.159	4.65908e-129
Serpina1b	4.962e-277	2.68824	0.989	0.229	9.14001e-273
Apoc2	1.00983e-129	2.56694	0.982	0.695	1.86012e-125
Rbp4	1.03756e-169	2.47036	1	0.904	1.91118e-165
Serpina1a	0	2.46987	0.989	0.169	0
Fgb	7.22916e-255	1.97871	0.914	0.185	1.33161e-250
Vtn	4.92988e-190	1.80701	0.989	0.356	9.08084e-186
Ces1c	1.06453e-135	1.78602	0.953	0.465	1.96087e-131
Apoa2	1.25178e-54	1.75464	0.498	0.168	2.30579e-50
Gstm1	3.80555e-101	1.72545	1	1	7.00982e-97
Serpinf2	2.76124e-264	1.64261	0.986	0.241	5.08621e-260
Serpina1d	1.04739e-277	1.49498	0.957	0.175	1.92928e-273
Serpina1c	8.60167e-129	1.4944	0.989	0.541	1.58443e-124
Fga	2.98643e-147	1.47081	0.996	0.74	5.50101e-143
Apob	4.44787e-152	1.44198	0.993	0.666	8.19297e-148
Fgg	7.54444e-130	1.41538	0.993	0.688	1.38969e-125
Apoh	1.27467e-160	1.34271	1	0.866	2.34795e-156
Itih4	2.87864e-214	1.30126	0.914	0.231	5.30246e-210
Ttr	2.42721e-141	1.29475	1	1	4.47093e-137
Ugdh	1.07102e-87	1.28419	0.907	0.556	1.97283e-83
Trf	1.93326e-132	1.27606	1	0.963	3.56107e-128
Ces1b	3.48489e-110	1.22829	0.828	0.331	6.41916e-106
Hsd17b13	2.78271e-221	1.20543	0.968	0.26	5.12575e-217
Alb	2.31706e-137	1.1965	1	1	4.26803e-133
Gclc	7.18385e-70	1.17084	0.957	0.822	1.32326e-65
Pzp	1.02253e-162	1.16622	0.989	0.47	1.8835e-158
Creg1	3.98909e-93	1.15728	0.993	0.91	7.34791e-89
Csad	1.5157e-139	1.14049	0.986	0.604	2.79193e-135
Abcc2	6.04797e-184	1.11676	0.968	0.31	1.11404e-179
Gsta2	1.88212e-107	1.10356	0.452	0.081	3.46687e-103
Hamp	6.64518e-44	1.09096	0.932	0.735	1.22404e-39
Gstm3	3.91647e-118	1.07791	0.333	0.038	7.21413e-114
Gc	8.83753e-109	1.05568	1	0.901	1.62787e-104
Ass1	5.20654e-96	1.03084	0.885	0.428	9.59044e-92
Igfbp1	3.04559e-244	0.976626	0.703	0.087	5.60997e-240
Ahsg	3.99208e-97	0.976127	1	0.965	7.35341e-93
Cyp2d10	7.77591e-130	0.961204	0.953	0.412	1.43232e-125
Sds	1.96267e-77	0.957499	0.935	0.471	3.61524e-73
Gsta1	6.04564e-93	0.956382	0.448	0.089	1.11361e-88
Spp2	0	0.944943	0.735	0.052	0
Neat1	2.3549e-28	0.938004	0.882	0.752	4.33772e-24
Serpina6	3.95455e-178	0.929959	0.487	0.053	7.28429e-174
Fabp1	3.31933e-71	0.920437	0.416	0.094	6.11421e-67
Apoc4	1.13479e-92	0.902424	0.864	0.409	2.09029e-88
Aldob	8.33357e-132	0.897014	1	0.984	1.53504e-127
F2	1.14243e-262	0.894615	0.806	0.12	2.10436e-258
Gsta4	9.5567e-51	0.887819	0.946	0.8	1.76034e-46
Hmgcs2	4.06056e-106	0.878925	0.996	0.887	7.47955e-102
Serpind1	9.04974e-131	0.870119	0.914	0.362	1.66696e-126
Pck1	2.89201e-176	0.843303	0.366	0.029	5.32707e-172
Glud1	8.98293e-88	0.839595	0.996	0.958	1.65466e-83
Gstp1	2.41712e-34	0.834346	0.971	0.901	4.45233e-30
Hpx	0	0.803036	0.631	0.048	0
Apom	5.09524e-52	0.796246	0.785	0.439	9.38542e-48
Rdh7	6.87979e-273	0.792576	0.656	0.068	1.26726e-268
Cbr1	1.5937e-27	0.761138	0.935	0.865	2.93559e-23
Tat	3.70796e-69	0.758244	0.71	0.283	6.83006e-65
C3	1.60736e-90	0.754462	1	0.959	2.96076e-86
Acaa1b	1.20364e-101	0.749418	0.867	0.385	2.21711e-97
Cyb5a	3.08359e-83	0.745322	1	0.997	5.67998e-79
Hamp2	1.06859e-31	0.7428	0.43	0.168	1.96834e-27
Kng2	7.65919e-156	0.734505	0.864	0.242	1.41082e-151
Lpl	2.50354e-64	0.722406	0.921	0.598	4.61152e-60
Plg	7.47682e-72	0.717172	0.961	0.744	1.37723e-67
Aadac	1.64591e-90	0.711586	0.928	0.554	3.03176e-86
Cdo1	1.1199e-62	0.700543	0.821	0.453	2.06286e-58
Hnf4a	2.4833e-109	0.696942	0.839	0.354	4.57424e-105
Cat	1.72773e-64	0.689758	0.996	0.961	3.18247e-60
F12	0	0.688056	0.692	0.056	0
Gm3776	9.06524e-80	0.676254	0.33	0.055	1.66982e-75
Apoc1	4.97269e-62	0.673916	1	0.99	9.15969e-58
Blvrb	4.29424e-55	0.670893	0.946	0.725	7.90999e-51
Nat8f1	2.82388e-110	0.6523	0.853	0.322	5.20159e-106
Gsta3	2.72573e-71	0.649068	1	0.996	5.0208e-67
Sephs2	2.06719e-90	0.64324	0.996	0.846	3.80776e-86
Cfb	9.79714e-84	0.629957	0.971	0.691	1.80463e-79
Igfbp4	1.66939e-63	0.616745	0.989	0.841	3.07501e-59
Mt1	1.26751e-30	0.616018	0.996	0.942	2.33476e-26
Hsd11b1	1.36201e-166	0.573242	0.638	0.106	2.50883e-162
Selenop	1.24848e-85	0.567953	1	1	2.2997e-81
Ephx1	3.18268e-29	0.564964	0.889	0.76	5.86251e-25
Gjb1	3.53979e-70	0.561191	0.957	0.712	6.52029e-66
Agt	4.47009e-79	0.558088	1	0.973	8.2339e-75
Creb3l3	2.01419e-94	0.555223	0.875	0.353	3.71013e-90
Angptl3	2.17341e-162	0.555081	0.548	0.078	4.00341e-158
Uox	8.89437e-115	0.552986	0.72	0.191	1.63834e-110
Arg1	9.12004e-140	0.546382	0.355	0.035	1.67991e-135
Reep6	9.69546e-80	0.540331	0.616	0.2	1.7859e-75
Angptl4	6.47095e-93	0.538716	0.685	0.216	1.19195e-88
Slc38a3	4.1871e-163	0.534872	0.663	0.121	7.71265e-159
Serpinc1	1.80892e-117	0.531054	0.305	0.031	3.33204e-113
Fth1	1.89688e-36	0.530589	1	1	3.49405e-32
G6pc	3.69805e-106	0.526522	0.369	0.051	6.8118e-102
Scp2	6.7234e-80	0.520949	1	0.996	1.23845e-75
Ndrg2	4.22714e-53	0.52087	0.817	0.46	7.78639e-49
Nqo1	6.7828e-115	0.517077	0.502	0.093	1.24939e-110
Ttc36	5.36488e-45	0.512948	0.857	0.583	9.88211e-41
Igf1	2.50213e-27	0.510744	0.907	0.728	4.60892e-23
Cpb2	3.87922e-71	0.509541	0.81	0.365	7.14552e-67
Itih2	1.73528e-73	0.509389	1	0.978	3.19638e-69
Azgp1	1.42764e-52	0.508168	0.968	0.682	2.62971e-48
Ddt	3.10798e-43	0.502744	1	0.974	5.72489e-39
Acot1	1.3193e-44	0.502725	0.95	0.783	2.43016e-40
Kng1	1.20812e-282	0.49452	0.312	0.009	2.22537e-278
Hsd17b2	2.12854e-67	0.491942	0.9	0.492	3.92077e-63
Ddah1	4.33887e-57	0.488468	0.903	0.588	7.9922e-53
Col18a1	1.12053e-63	0.479034	0.835	0.457	2.06401e-59
Ugt2b34	3.96691e-33	0.478134	0.613	0.313	7.30704e-29
Dpys	2.1803e-77	0.476671	0.828	0.355	4.01611e-73
Stard10	6.38718e-75	0.469054	1	0.988	1.17652e-70
Ftl1	2.88406e-61	0.46884	1	1	5.31244e-57
Pgrmc1	3.94218e-39	0.468278	0.996	0.952	7.2615e-35
Cfi	7.88511e-64	0.467831	0.996	0.927	1.45244e-59
Mgst1	5.98106e-54	0.463259	1	1	1.10171e-49
H2-Q10	4.74003e-90	0.457888	0.763	0.251	8.73113e-86
Gdf15	2.01063e-115	0.453411	0.337	0.038	3.70358e-111
0610005C13Rik	0	0.451528	0.573	0.016	0
Entpd5	5.41508e-45	0.45037	0.584	0.252	9.97458e-41
Rida	1.92488e-69	0.449613	1	0.996	3.54563e-65
Rnase4	3.94138e-93	0.425863	0.251	0.026	7.26002e-89
Fxyd1	3.05657e-32	0.421582	0.921	0.646	5.6302e-28
Mif	1.44519e-40	0.415214	0.993	0.965	2.66204e-36
Slc7a2	7.659e-93	0.41461	0.57	0.137	1.41079e-88
Txnrd1	1.8083e-20	0.414191	0.746	0.559	3.33089e-16
Tfrc	5.64864e-28	0.411363	0.441	0.194	1.04048e-23
Prdx1	1.266e-57	0.403908	1	1	2.33198e-53
Por	8.87377e-32	0.402745	0.907	0.725	1.63455e-27
Hist1h2bc	7.54638e-34	0.401078	0.896	0.689	1.39004e-29
Rdh9	4.79433e-205	0.400487	0.312	0.016	8.83116e-201
Cyp2d26	0	0.397816	0.326	0.006	0
Ehhadh	1.90171e-48	0.397338	0.624	0.258	3.50294e-44
C8g	6.01539e-166	0.394498	0.541	0.072	1.10803e-161
Cxcl12	8.50022e-94	0.394078	0.695	0.202	1.56574e-89
Sord	3.03695e-148	0.379653	0.477	0.063	5.59406e-144
Pipox	1.8375e-42	0.379541	0.925	0.633	3.38468e-38
Serpina10	1.31883e-59	0.37844	0.581	0.186	2.42928e-55
Slc27a2	0	0.374429	0.452	0.019	0
Rapgef4	5.36364e-59	0.370346	0.667	0.264	9.87982e-55
Aldh1a1	4.03464e-25	0.370025	0.986	0.94	7.4318e-21
Acsl1	1.09919e-37	0.366819	0.781	0.448	2.0247e-33
Cd302	2.12299e-60	0.363423	0.738	0.316	3.91056e-56
Bdh1	5.16352e-106	0.360528	0.62	0.146	9.5112e-102
Dgat2	2.51945e-51	0.359696	0.806	0.418	4.64084e-47
Fn1	7.88975e-36	0.359183	1	0.986	1.45329e-31
mt-Nd1	1.5438e-41	0.358379	1	1	2.84367e-37
Hagh	4.8778e-37	0.356571	0.939	0.765	8.9849e-33
Cdkn1a	6.50933e-37	0.355384	0.57	0.244	1.19902e-32
Larp4b	1.76991e-33	0.355226	0.996	0.943	3.26017e-29
Reln	5.26772e-38	0.355157	0.71	0.38	9.70314e-34
mt-Nd2	2.0467e-46	0.354852	1	0.999	3.77002e-42
Cth	1.96492e-75	0.352877	0.62	0.19	3.61938e-71
Lcat	2.96139e-224	0.350812	0.52	0.047	5.45488e-220
Cyp2c68	0	0.350258	0.355	0.006	0
Acot4	1.81885e-144	0.35013	0.552	0.087	3.35033e-140
Gnmt	1.98672e-36	0.346601	0.627	0.294	3.65954e-32
Aldh2	1.25469e-33	0.345068	1	0.986	2.31114e-29
Peg3	2.35561e-12	0.344263	0.792	0.62	4.33902e-08
F10	0	0.34371	0.498	0.014	0
Cbr3	5.53184e-08	0.342738	0.62	0.496	0.00101897
Dio1	2.69094e-68	0.34025	0.735	0.266	4.95671e-64
Gm29966	0	0.340042	0.283	0.003	0
Tmem205	2.7338e-35	0.336139	1	0.981	5.03567e-31
Acaa2	5.92228e-32	0.334912	0.978	0.911	1.09088e-27
Txn1	1.4559e-24	0.334654	1	0.996	2.68176e-20
Tmem37	1.86902e-31	0.334272	0.849	0.578	3.44273e-27
Msrb1	1.6233e-42	0.332992	0.989	0.894	2.99011e-38
Mt2	2.45276e-12	0.332523	0.667	0.468	4.51798e-08
Amdhd1	4.47358e-115	0.329287	0.538	0.101	8.24033e-111
Afm	2.9668e-170	0.328689	0.427	0.042	5.46484e-166
Cyp2c70	6.34365e-304	0.326527	0.269	0.004	1.1685e-299
Otc	0	0.325737	0.337	0.009	0
Ppa1	1.43043e-31	0.324711	0.774	0.487	2.63484e-27
Dennd5b	3.22836e-52	0.323372	0.688	0.295	5.94664e-48
Apof	1.00515e-38	0.32171	0.581	0.253	1.85148e-34
Fbp1	4.99306e-65	0.320192	0.545	0.162	9.19722e-61
Gclm	5.61569e-28	0.31653	1	0.992	1.03441e-23
Cebpb	8.48013e-18	0.315506	0.746	0.556	1.56204e-13
Phyh	2.8753e-32	0.314327	0.95	0.818	5.29631e-28
Esd	5.08148e-33	0.312022	0.996	0.992	9.36008e-29
Pla2g12b	2.51069e-262	0.309846	0.563	0.046	4.6247e-258
mt-Nd4l	9.76406e-26	0.306317	0.964	0.883	1.79854e-21
Apoe	3.17905e-41	0.301128	1	1	5.85581e-37
Gch1	1.12998e-24	0.300441	0.814	0.592	2.08143e-20
Cideb	2.41077e-55	0.297203	0.667	0.261	4.44065e-51
Phgdh	8.53974e-22	0.296414	0.692	0.443	1.57302e-17
Ugt2b35	1.17634e-38	0.295649	0.527	0.206	2.16682e-34
Gsto1	4.73483e-45	0.295408	0.656	0.286	8.72156e-41
Aldh1b1	8.34751e-36	0.294547	0.624	0.286	1.53761e-31
Cfh	3.66755e-29	0.290683	0.609	0.313	6.75563e-25
Slc35d1	1.46949e-32	0.290335	0.663	0.346	2.70681e-28
F5	5.29882e-178	0.286245	0.452	0.044	9.76042e-174
Bhmt2	4.41641e-59	0.285753	0.57	0.184	8.13502e-55
Crot	1.97066e-28	0.285044	0.996	0.93	3.62996e-24
Urah	2.2231e-27	0.283435	0.864	0.63	4.09496e-23
Hoga1	4.78947e-47	0.281464	0.735	0.34	8.82221e-43
Prkd3	3.62881e-22	0.280905	0.964	0.851	6.68426e-18
mt-Nd3	1.16893e-30	0.280146	1	0.996	2.15316e-26
Aox3	0	0.279372	0.262	0.003	0
Gldc	3.27603e-110	0.278891	0.394	0.056	6.03444e-106
mt-Nd5	6.59377e-23	0.278259	0.993	0.956	1.21457e-18
Hspa9	1.61248e-25	0.275253	0.982	0.909	2.97018e-21
Apoc3	3.27786e-36	0.273845	0.305	0.084	6.03781e-32
Cyp26a1	9.85786e-80	0.27171	0.308	0.046	1.81582e-75
Dnajb9	3.77099e-20	0.270836	0.839	0.6	6.94616e-16
Ghr	2.5689e-39	0.268207	0.627	0.279	4.73192e-35
mt-Nd4	1.84226e-48	0.265511	1	0.999	3.39344e-44
Iqgap2	2.62415e-33	0.263735	0.817	0.483	4.83368e-29
Pah	5.43066e-27	0.263104	1	0.992	1.00033e-22
Upb1	4.82904e-32	0.26242	0.735	0.413	8.89509e-28
Mpc2	1.24523e-31	0.26158	0.996	0.997	2.29372e-27
Uqcrq	1.5259e-18	0.259728	1	0.988	2.8107e-14
Abca1	4.89463e-26	0.259583	0.903	0.686	9.0159e-22
Gchfr	8.44555e-187	0.257818	0.348	0.023	1.55567e-182
Acox2	3.43205e-38	0.256545	0.545	0.22	6.32184e-34
Errfi1	2.88646e-18	0.256538	1	0.988	5.31686e-14
Hgd	0	0.255403	0.333	0.009	0
Acox1	7.85585e-21	0.255218	0.903	0.742	1.44705e-16
Acot3	3.40146e-205	0.253612	0.366	0.023	6.26549e-201
Asgr2	0	0.250677	0.434	0.009	0
Gss	1.04841e-25	0.25034	0.821	0.526	1.93117e-21
Spint1	3.90257e-21	-0.250198	0.857	0.9	7.18854e-17
Tle5	1.06842e-34	-0.250822	0.996	1	1.96802e-30
Tmem123	5.02209e-18	-0.25184	0.767	0.833	9.25069e-14
Arrdc1	7.35579e-22	-0.252695	0.487	0.667	1.35494e-17
Wfdc15b	4.50168e-15	-0.25453	0.749	0.879	8.2921e-11
Sri	1.98793e-24	-0.254947	0.935	0.961	3.66176e-20
Rhoj	4.55367e-20	-0.255387	0.326	0.544	8.38786e-16
Cd9	3.82741e-29	-0.255536	1	0.998	7.05009e-25
Dbp	9.51658e-13	-0.255744	0.724	0.832	1.75295e-08
Agrn	1.80876e-18	-0.256158	0.516	0.684	3.33173e-14
Sdcbp	4.73965e-25	-0.256217	0.957	0.969	8.73043e-21
Cracr2b	6.29672e-23	-0.256285	0.38	0.615	1.15986e-18
Slc6a6	4.53519e-17	-0.256405	0.982	0.988	8.35382e-13
Casp12	1.4159e-19	-0.256405	0.642	0.781	2.60808e-15
Slc44a3	8.25114e-22	-0.257773	0.581	0.725	1.51986e-17
Celf2	6.53574e-19	-0.2579	0.434	0.603	1.20388e-14
Ano1	6.64657e-24	-0.258074	0.262	0.518	1.2243e-19
Sema3c	4.11236e-16	-0.259197	0.251	0.454	7.57497e-12
Ptprf	5.69638e-23	-0.26071	0.939	0.971	1.04927e-18
Csrp1	1.11484e-18	-0.261651	0.505	0.652	2.05354e-14
Bcl2l1	2.08857e-20	-0.261897	0.814	0.888	3.84715e-16
Ddit4l	2.87662e-15	-0.262358	0.814	0.898	5.29873e-11
Ywhaz	1.3574e-24	-0.262771	0.975	0.984	2.50032e-20
Cbx5	1.52576e-22	-0.263166	0.864	0.913	2.81045e-18
Bcam	1.23925e-22	-0.263298	0.398	0.625	2.28269e-18
Shank2	3.30623e-20	-0.26335	0.545	0.692	6.09007e-16
Wfdc18	0.000568623	-0.26443	0.05	0.115	1
Glul	6.82014e-16	-0.264509	0.703	0.773	1.25627e-11
Fis1	1.76952e-30	-0.265181	0.989	0.985	3.25946e-26
Cldn6	6.08985e-18	-0.265682	0.419	0.62	1.12175e-13
Emb	5.91803e-15	-0.265814	0.491	0.642	1.0901e-10
Tmem229a	3.92747e-17	-0.265843	0.728	0.83	7.2344e-13
Eepd1	3.34295e-18	-0.26592	0.606	0.741	6.15772e-14
Lamc3	1.13906e-19	-0.266243	0.154	0.397	2.09814e-15
Zfhx3	3.21855e-17	-0.266382	0.638	0.758	5.92857e-13
Kcnn4	2.64206e-19	-0.266497	0.104	0.348	4.86668e-15
Itpk1	5.05301e-15	-0.266628	0.573	0.697	9.30765e-11
Bag1	5.65807e-29	-0.267518	0.975	0.988	1.04222e-24
Npdc1	6.66176e-24	-0.268274	0.778	0.878	1.2271e-19
Ccdc34	5.08055e-21	-0.268851	0.609	0.799	9.35837e-17
Clmn	3.3424e-20	-0.269248	0.878	0.924	6.1567e-16
Hspb1	2.64579e-15	-0.269497	0.477	0.659	4.87355e-11
Ywhah	3.0368e-23	-0.271091	0.943	0.956	5.59379e-19
Reep5	1.9344e-24	-0.271689	0.839	0.894	3.56316e-20
Fabp5	3.279e-16	-0.272194	0.946	0.962	6.03991e-12
Tubb4b	1.45735e-14	-0.272579	0.95	0.937	2.68445e-10
Tm9sf3	7.31663e-31	-0.273464	0.996	0.993	1.34772e-26
Cldn4	2.25029e-09	-0.274029	0.14	0.289	4.14503e-05
Ywhaq	3.94464e-35	-0.274476	1	0.996	7.26602e-31
Onecut1	6.25212e-16	-0.277485	0.699	0.803	1.15164e-11
Efemp1	1.85164e-18	-0.278529	0.441	0.614	3.41072e-14
Wwc1	1.79811e-24	-0.279464	0.928	0.942	3.31213e-20
Srsf3	3.34403e-30	-0.279671	0.982	0.993	6.15971e-26
Ctnnb1	2.39936e-31	-0.279713	0.996	0.997	4.41963e-27
Car2	2.54044e-17	-0.279757	0.652	0.733	4.67949e-13
Emp2	3.14468e-23	-0.280746	0.584	0.757	5.7925e-19
Cox7a1	2.69878e-19	-0.282415	0.229	0.462	4.97115e-15
Rhob	2.98548e-12	-0.282825	0.566	0.681	5.49926e-08
Pigr	1.46625e-11	-0.285142	0.337	0.513	2.70083e-07
Mcl1	1.41118e-25	-0.286533	0.889	0.943	2.59939e-21
Anxa13	4.25945e-23	-0.288961	0.749	0.864	7.84591e-19
Pik3ap1	6.24447e-24	-0.289004	0.889	0.915	1.15023e-19
Enc1	3.41715e-13	-0.289223	0.781	0.819	6.29439e-09
Sox9	5.1432e-17	-0.289694	0.986	0.996	9.47378e-13
Bmyc	1.71189e-15	-0.289823	0.81	0.869	3.15331e-11
Scn1b	4.62828e-16	-0.289836	0.52	0.665	8.52528e-12
Flna	1.10719e-19	-0.290076	0.545	0.704	2.03944e-15
Plet1	3.1797e-17	-0.290564	0.703	0.855	5.85701e-13
Zmiz1	1.23328e-25	-0.292289	0.839	0.905	2.2717e-21
Apobec3	4.90297e-25	-0.293042	0.505	0.72	9.03126e-21
Myl12a	1.89108e-27	-0.294226	1	0.994	3.48337e-23
Cd2ap	1.65117e-20	-0.294324	0.953	0.947	3.04146e-16
Cldn7	1.38023e-21	-0.297431	0.986	0.985	2.54238e-17
Dsg2	1.85334e-24	-0.297949	0.989	0.994	3.41385e-20
Tmem176b	2.0717e-30	-0.300009	1	0.999	3.81608e-26
Cav2	8.36789e-28	-0.300975	0.742	0.841	1.54137e-23
Ahnak	1.27515e-20	-0.301102	0.376	0.613	2.34882e-16
Cbx6	3.92003e-27	-0.301152	0.599	0.785	7.22069e-23
Hbegf	2.00177e-09	-0.303724	0.538	0.625	3.68726e-05
Klf5	1.83249e-18	-0.304921	0.319	0.532	3.37544e-14
Cldn3	9.55962e-34	-0.305788	0.993	0.996	1.76088e-29
Hcfc1r1	6.29182e-25	-0.306673	0.842	0.9	1.15895e-20
Hnrnpa1	1.85426e-30	-0.30737	0.968	0.979	3.41555e-26
Calm2	1.79795e-41	-0.31163	1	1	3.31182e-37
Map3k1	1.77595e-25	-0.311661	0.767	0.849	3.2713e-21
Cdc42ep1	1.03659e-27	-0.313159	0.756	0.863	1.9094e-23
Nfib	7.19304e-38	-0.314972	1	0.998	1.32496e-33
Tnfaip8	1.95687e-26	-0.315026	0.663	0.827	3.60455e-22
Myl6	2.91485e-51	-0.316413	1	1	5.36915e-47
Serpinb6a	2.64163e-29	-0.317873	0.867	0.942	4.86588e-25
Malat1	3.35279e-09	-0.318197	1	1	6.17584e-05
App	2.64729e-47	-0.319366	1	1	4.87631e-43
Cst3	1.54348e-42	-0.320887	0.989	0.998	2.84309e-38
Calm1	1.40287e-29	-0.322448	0.978	0.992	2.58408e-25
Dbi	1.4102e-36	-0.322726	1	1	2.59758e-32
Ablim1	3.5183e-27	-0.322964	0.53	0.737	6.4807e-23
Mat2a	1.12675e-24	-0.324713	0.824	0.911	2.07547e-20
H3f3b	3.41827e-62	-0.325445	1	1	6.29645e-58
Bsg	4.86491e-48	-0.3265	1	1	8.96116e-44
Smim22	1.33886e-32	-0.326924	0.835	0.916	2.46618e-28
Bex4	2.1168e-22	-0.327636	0.753	0.847	3.89914e-18
Cadm1	1.13808e-31	-0.327675	0.989	0.986	2.09634e-27
S100a16	4.3537e-32	-0.327823	0.839	0.914	8.01951e-28
Id2	1.20524e-30	-0.328117	1	1	2.22005e-26
Spry2	2.77337e-21	-0.328276	0.401	0.609	5.10855e-17
Vamp5	3.73044e-30	-0.330824	0.677	0.82	6.87147e-26
Tmem176a	4.94363e-33	-0.331716	0.993	0.997	9.10616e-29
Chd9	1.37719e-30	-0.331945	0.753	0.885	2.53679e-26
Dusp1	0.000247564	-0.332493	0.52	0.551	1
Gja1	1.16343e-24	-0.333192	0.355	0.603	2.14304e-20
Kcne3	2.91616e-16	-0.33325	0.179	0.407	5.37156e-12
Qpct	2.13434e-35	-0.335265	0.968	0.978	3.93146e-31
Cystm1	7.32029e-38	-0.336589	0.989	0.991	1.3484e-33
Cd74	2.60823e-05	-0.338758	0.154	0.249	0.480435
Aplp2	2.74146e-44	-0.339265	0.996	0.996	5.04976e-40
Iqgap1	1.5433e-31	-0.339311	0.814	0.899	2.84275e-27
B4galt6	1.30052e-31	-0.339485	0.918	0.951	2.39556e-27
Nenf	3.99051e-37	-0.339937	0.832	0.93	7.35053e-33
Rbms3	1.13567e-27	-0.341684	0.631	0.795	2.0919e-23
Rbm3	1.74435e-42	-0.342889	0.989	0.995	3.21309e-38
Pld1	2.46491e-32	-0.34453	0.645	0.805	4.54036e-28
Nucb2	2.83337e-31	-0.345532	0.792	0.893	5.21907e-27
Tshz2	7.00543e-33	-0.346062	0.903	0.955	1.2904e-28
Btg2	4.34872e-05	-0.347811	0.81	0.795	0.801035
Ly6e	2.59476e-30	-0.349651	0.993	0.995	4.77954e-26
Atp1b1	1.41712e-42	-0.349748	1	0.999	2.61033e-38
Rab25	1.60658e-35	-0.35403	0.674	0.863	2.95932e-31
Vcam1	0.00118444	-0.354408	0.326	0.384	1
Dynll1	2.82864e-28	-0.355135	0.95	0.967	5.21035e-24
Rab27b	1.30578e-31	-0.355204	0.563	0.781	2.40524e-27
Ifi27	3.03675e-34	-0.35563	0.971	0.984	5.59369e-30
Tmc4	5.01769e-30	-0.356226	0.548	0.758	9.24259e-26
Marcks	1.00442e-22	-0.35718	0.785	0.934	1.85014e-18
Ltb	1.04885e-09	-0.359118	0.115	0.271	1.93198e-05
Palmd	2.55652e-23	-0.359292	0.548	0.724	4.70912e-19
Ccn1	9.78681e-08	-0.365674	0.685	0.737	0.00180273
Onecut2	1.52517e-34	-0.365678	0.996	0.995	2.80936e-30
Lims1	3.67364e-30	-0.36677	0.76	0.86	6.76684e-26
Sprr1a	0.000410402	-0.367036	0.072	0.145	1
Serpinh1	2.70159e-36	-0.367803	0.452	0.729	4.97633e-32
Crip2	2.6509e-24	-0.37001	0.756	0.858	4.88296e-20
Mal	1.90048e-29	-0.370634	0.254	0.571	3.50068e-25
Junb	1.4917e-18	-0.370831	0.943	0.963	2.74771e-14
Slc43a2	2.78254e-26	-0.37091	0.624	0.816	5.12544e-22
Cited4	4.06859e-32	-0.371129	0.441	0.717	7.49434e-28
Cd14	6.89359e-19	-0.371476	0.541	0.673	1.2698e-14
Klf7	5.00932e-30	-0.372312	0.728	0.868	9.22717e-26
Ecscr	9.73837e-33	-0.37338	0.258	0.601	1.79381e-28
Smco4	3.92081e-39	-0.376423	0.91	0.963	7.22214e-35
Anxa3	1.95285e-17	-0.376653	0.14	0.373	3.59714e-13
Mxd4	6.78401e-37	-0.378171	0.824	0.913	1.24961e-32
Clic1	1.07796e-41	-0.378385	0.961	0.988	1.98559e-37
Atp1a1	1.38368e-57	-0.379514	1	1	2.54874e-53
Capg	4.88454e-34	-0.38123	0.659	0.846	8.99733e-30
Slco3a1	5.76165e-34	-0.383136	0.527	0.747	1.0613e-29
Cyba	2.58126e-39	-0.38456	0.939	0.981	4.75467e-35
Egr1	6.31465e-16	-0.388216	0.961	0.952	1.16316e-11
Tuba1a	4.84912e-25	-0.389365	0.308	0.568	8.93207e-21
Krt8	9.05122e-24	-0.391569	1	1	1.66724e-19
Krt18	2.54443e-30	-0.393555	1	0.999	4.68683e-26
Selenom	3.80612e-40	-0.394526	0.484	0.782	7.01088e-36
Sparc	5.83155e-25	-0.394937	0.803	0.927	1.07417e-20
Id3	2.04642e-09	-0.395858	0.939	0.925	3.76951e-05
Bicc1	3.55759e-44	-0.3983	0.996	0.992	6.55308e-40
Ly6d	0.890629	-0.400125	0.254	0.242	1
Ehf	8.41621e-29	-0.403078	0.631	0.804	1.55027e-24
Cldn8	3.81892e-41	-0.404148	0.251	0.628	7.03444e-37
Myl12b	1.69637e-46	-0.404271	0.978	0.996	3.12472e-42
Rgs2	1.50586e-23	-0.409197	0.602	0.779	2.7738e-19
ccdc198	9.26874e-44	-0.41014	0.505	0.818	1.7073e-39
Anxa4	1.95207e-65	-0.414757	1	1	3.5957e-61
Sh3bgrl3	1.4184e-45	-0.417167	1	0.999	2.61269e-41
Nfix	4.99712e-48	-0.419661	0.918	0.977	9.20469e-44
Igf1r	2.53685e-39	-0.428301	0.297	0.647	4.67288e-35
Actb	5.38322e-45	-0.430744	1	1	9.91589e-41
Actg1	2.16309e-46	-0.430985	1	1	3.9844e-42
Pkhd1	4.48518e-45	-0.435878	0.67	0.878	8.26169e-41
Tmem45a	4.21575e-44	-0.43631	0.996	0.996	7.76542e-40
Ier3	7.82503e-13	-0.436709	0.301	0.468	1.44137e-08
Muc1	2.64592e-27	-0.446485	0.143	0.455	4.87378e-23
S100a10	9.8928e-27	-0.453717	0.932	0.97	1.82225e-22
Ucp2	1.6668e-38	-0.45471	0.778	0.925	3.07025e-34
Fos	5.15021e-08	-0.456137	0.849	0.813	0.000948668
Lurap1l	9.83968e-43	-0.456868	0.971	0.987	1.81247e-38
Timp2	8.18347e-54	-0.461219	0.595	0.848	1.5074e-49
Crip1	7.2114e-33	-0.46839	0.756	0.882	1.32834e-28
Tstd1	1.24266e-69	-0.468838	1	0.999	2.28897e-65
Pdzk1ip1	7.01198e-43	-0.472674	0.695	0.886	1.29161e-38
S100a6	6.9062e-08	-0.481	0.125	0.255	0.00127212
Epcam	1.95691e-81	-0.482118	1	1	3.60464e-77
Krt19	8.94062e-29	-0.496055	0.581	0.814	1.64686e-24
Id1	2.10168e-18	-0.51428	0.961	0.946	3.87129e-14
Tns1	1.82928e-55	-0.516578	0.978	0.996	3.36953e-51
Ramp1	8.06097e-48	-0.517524	0.441	0.792	1.48483e-43
Ccn2	1.49672e-18	-0.522991	0.323	0.556	2.75695e-14
Txnip	5.31744e-38	-0.527446	0.86	0.962	9.79473e-34
Krt7	2.79871e-50	-0.530099	0.71	0.926	5.15522e-46
Igfbp7	8.80284e-44	-0.537731	0.882	0.972	1.62148e-39
Anxa2	5.91865e-41	-0.54097	0.767	0.935	1.09022e-36
Kifc3	3.91243e-55	-0.559515	0.659	0.898	7.20669e-51
Lcn2	0.000333321	-0.561594	0.763	0.784	1
Gm43305	1.2761e-29	-0.576416	0.935	0.969	2.35057e-25
Sorbs2	4.77405e-53	-0.587572	0.975	0.99	8.7938e-49
H2-K1	3.49147e-71	-0.588218	1	1	6.43129e-67
Capns1	1.66048e-80	-0.597506	0.996	0.997	3.05861e-76
Cryab	1.41859e-63	-0.621813	0.53	0.838	2.61305e-59
Fgfr3	4.23129e-64	-0.631201	0.86	0.979	7.79403e-60
Tesc	9.19513e-63	-0.640185	0.789	0.958	1.69374e-58
H2-D1	4.1672e-73	-0.641948	0.989	0.996	7.67598e-69
Sftpd	1.81724e-37	-0.652059	0.154	0.545	3.34736e-33
Gm49980	1.03141e-82	-0.665669	0.978	0.999	1.89985e-78
Tm4sf1	1.02229e-18	-0.671844	0.498	0.693	1.88305e-14
Rgs5	1.34011e-17	-0.686854	0.498	0.686	2.46847e-13
Ccnd2	2.75147e-22	-0.693771	0.613	0.771	5.0682e-18
Anxa5	2.17e-97	-0.694163	0.996	1	3.99714e-93
Tinagl1	2.87035e-50	-0.706908	0.616	0.851	5.28719e-46
S100a11	2.54443e-75	-0.718402	0.968	0.998	4.68684e-71
Clu	5.75651e-107	-0.728322	1	1	1.06035e-102
Scara3	5.07091e-93	-0.745299	0.749	0.982	9.34062e-89
Cd24a	1.30541e-75	-0.750297	0.939	0.99	2.40457e-71
Ankrd1	1.00902e-27	-0.761892	0.272	0.56	1.85862e-23
Tmsb10	6.41548e-85	-0.794109	0.993	0.999	1.18173e-80
Tspan8	1.38636e-57	-0.805273	0.903	0.976	2.55368e-53
Gas6	1.85615e-82	-0.837368	0.918	0.99	3.41903e-78
Ccnd1	3.64079e-48	-0.898359	0.599	0.863	6.70633e-44
Fxyd3	4.99242e-85	-0.936189	0.677	0.959	9.19604e-81
Tmsb4x	2.87916e-97	-1.07609	0.986	0.999	5.30342e-93
Mmp7	7.92528e-44	-1.39397	0.448	0.742	1.45984e-39
pct.1, percentage of TLPCs expressing genes; pct.2, percetnage of BECs expressing genes

## Sheet: Supplementary Table 3
Supplementary Table 3. Human information summary
Patient	Diagnosis	Sex	Age
1	Normal	male	34.7077
2	Normal	female	54.2642
3	Normal	female	24.6078
4	Normal	female	67.4606
5	Normal	male	50.3135
6	Normal	male	58.9158
7	NASH	male	68.4162
8	NASH	male	63.9179
9	NASH	male	54.6229
10	NASH	male	57.7221
11	NASH	male	46.078
12	NASH	female	64.4901
13	HBV_nonCirrhosis	male	22.4394
14	HBV_nonCirrhosis	female	58.7817
15	HBV_nonCirrhosis	female	46.5955
16	HBV_nonCirrhosis	female	49.1143
17	HBV_nonCirrhosis	male	54.7488
18	HBV_nonCirrhosis	female	42.2587
19	HCV_nonCirrhosis	male	58.4942
20	HCV_nonCirrhosis	female	59.54
21	HCV_nonCirrhosis	female	49.859
22	HCV_nonCirrhosis	male	39.1129
23	HCV_nonCirrhosis	male	56.6598
24	HCV_nonCirrhosis	male	58.5051
25	AcuteFailure	female	44.9884
26	AcuteFailure	male	66.3573
27	AcuteFailure	female	57.5414
28	AcuteFailure	female	86.8857
29	AcuteFailure	female	42.6338
30	AcuteFailure	female	61.6208
31	AcuteFailure	female	42.9295
32	AcuteFailure	female	74.5024
33	AcuteFailure	female	31.1239
34	PSC	female	43.3238
35	PSC	male	66.7734
36	PSC	female	34.9405
37	PSC	male	31.384
38	PSC	male	30.0397
39	PBC	female	45.1745
40	PBC	male	65.3114
41	PBC	female	27.1129
42	PBC	female	57.0376
43	PBC	female	49.8042
44	AIH	male	35.0144
45	AIH	female	78.3354
46	AIH	female	62.1383
47	AIH	female	58.7406
48	AIH	female	46.7817
49	ASH -cirrhosis	male	64.8296
50	ASH -cirrhosis	female	51.8932
51	ASH -cirrhosis	male	48.2108
52	ASH -cirrhosis	male	69.8344
53	ASH -cirrhosis	female	63.6167
54	NASH_cirrhosis	male	54.1903
55	NASH_cirrhosis	male	53.9028
56	NASH_cirrhosis	female	57.9904
57	NASH_cirrhosis	male	44.8761
58	NASH_cirrhosis	female	65.8754
59	NASH_cirrhosis	male	47.1841
60	HBV_cirrhosis	male	63.3347
61	HBV_cirrhosis	male	71.2745
62	HBV_cirrhosis	male	53.8672
63	HBV_cirrhosis	male	66.538
64	HBV_cirrhosis	male	38.642
65	HBV_cirrhosis	male	41.8727
66	HCV_cirrhosis	male	66.9021
67	HCV_cirrhosis	female	61.744
68	HCV_cirrhosis	male	45.358
69	HCV_cirrhosis	male	59.5236
70	HCV_cirrhosis	male	59.7645

## Sheet: Supplementary Table 4
	Supplementary Table 4. Cell cycle related gene sets
	S.Genes	G2M.Genes
	Cdc45	Ube2c
	Uhrf1	Lbr
	Mcm2	Ctcf
	Slbp	Cdc20
	Mcm5	Cbx5
	Pola1	Kif11
	Gmnn	Anp32e
	Cdc6	Birc5
	Rrm2	Cdk1
	Atad2	Tmpo
	Dscc1	Hmmr
	Mcm4	Jpt1
	Chaf1b	Pimreg
	Rfc2	Aurkb
	Msh2	Top2a
	Fen1	Gtse1
	Hells	Rangap1
	Prim1	Cdca3
	Tyms	Ndc80
	Mcm6	Kif20b
	Wdr76	Cenpf
	Rad51	Nek2
	Pcna	Nuf2
	Ccne2	Nusap1
	Casp8ap2	Bub1
	Usp1	Tpx2
	Nasp	Aurka
	Rpa2	Ect2
	Ung	Cks1b
	Rad51ap1	Kif2c
	Blm	Cdca8
	Pold3	Cenpa
	Rrm1	Mki67
	Cenpu	Ccnb2
	Gins2	Kif23
	Tipin	Smc4
	Brip1	G2e3
	Dtl	Tubb4b
	Exo1	Anln
	Ubr7	Tacc3
	Clspn	Dlgap5
	E2f8	Ckap2
	Cdca7	Ncapd2
		Ttk
		Ckap5
		Cdc25c
		Hjurp
		Cenpe
		Ckap2l
		Cdca2
		Hmgb2
		Cks2
		Psrc1
		Gas2l3

## Sheet: Supplementary Table 5
Supplementary Table 5. Primer sequences for genotyping and qRT-PCR
Mouse line	Primer sequences	Product Size
CK19-CreER	Forward: GCAGAATCGCCAGGAATTGACC	Mut: 300bp; WT: no band
	Reverse: GTTCTTGCGAACCTCATCACTC
Fah-LSL	Forward: GCTTTCTTGTCCTCTGTTCTCGTTC	Mut: 828bp; WT: no band
	Reverse: TTTCAGTTAGCCTCCCCCCTACTC
R26-tdT	Forward: GGCATTAAAGCAGCGTATCC	Mut: 196bp; WT: no band
	Reverse: CTGTTCCTGTACGGCATGG
HNF4a-DreER	Forward: GCTCTGGTGGTCTGCTCTGA	Mut: 626bp; WT: no band
	Reverse: CCCTTGTTGAATACGCTTGA
R26-RL-tdT	Forward: ACGGGTGTTGGGTCGTTTGTTC	Mut: 404bp; WT: no band
	Reverse: ATGTTTCAGGTTCAGGGGGAGGTG
CK19-2A-CreER	Forward: TCAGCGGTTTTGAAGCCCAG	Mut: 386bp; WT: no band
	Reverse: GGACAGAAGCATTTTCCAGGTATG
Rbpjfl/+	Forward: GAAGGTCGGTTGACACCAGATAGC	Mut: 610bp; WT: 500bp
	Reverse: GCAATCCATCTTGTTCAATGGCC
R26-NICD-GFP	Forward: ATTTGATACCGCGGGCCCTA	Mut: 1116bp; WT: no band
	Reverse: GCTGGCCTCTGACACTTTGA
R26-GFP	Forward: CAGCGACTTCTTCATCCAGAGC	Mut: 622bp; WT: no band
	Reverse: AAAGCAGCGTATCCACATAGCG
Ctnnb1fl/+	Forward: AGAATCACGGTGACCTGGGTTAAA	Mut: 350bp; WT: 310bp
	Reverse: CAGCCAAGGAGAGCAGGTGAGG
Ctnnb1lox(ex3)/+	Forward: GGTAGTGGTCCCTGCCCTTGACAC	Mut: 1025bp; WT: no band
	Reverse: CTAAGCTTGGCTGGACGTAAACTC
R26-Confetti	Forward: TGCTGTGCTGCATCAGAAGAAC	Mut: 577bp; WT: no band
	Reverse: TGCTTGTCGGCGGTGATATAG
Gene name	Primer sequences for qRT-PCR
Fah	Forward: CCTGCAGACTCTTAGACATGGA
	Reverse: GATTGGCTCTCCGAATCTGT
Rbpj	Forward: GAATTTCCACGCCAGTTCAC
	Reverse: ATACAGGGTCGTCTGCATCC
Notch1	Forward: TCAATGTTCGAGGACCAGATG
	Reverse: TCACTGTTGCCTGTCTCAAG
Hes5	Forward: AGTCCCAAGGAGAAAAACCGA
	Reverse: GCTGTGTTTCAGGTAGCTGAC
Hey1	Forward: GAGAAGGCTGGTACCCAGTG
	Reverse: ATGCTCAGATAACGGGCAAC
Hey2	Forward: AAGCGCCCTTGTGAGGAAAC
	Reverse: GGTAGTTGTCGGTGAATTGGAC
HeyL	Forward: GAATTGCGACGATTGGTCCC
	Reverse: TCTTCAAGTGATCCACGGTC
GAPDH	Forward: TTGTCTCCTGCGACTTCAAC
	Reverse:GTCATACCAGGAAATGAGCTTG
